# Supplementary material for: Impact of Transcatheter Mitral and Tricuspid Valve Repair on Hepatic Function and Outcomes in Patients with Cirrhosis or Advanced Liver Disease—A Personalized Approach
Source: J Clin Med. 2026 Mar 1;15(5):1883. doi: 10.3390/jcm15051883 (PMC12986291; doi:10.3390/jcm15051883)
Supplement: Supplementary file 1 [file jcm-15-01883-s001.zip]

Archive with 2 entries (2 files):
- jcm-4156329-supplementary S1-S4.pdf
- jcm-4156329-supplementary S5.pdf
